# Supplementary material for: Skin layer-specific spatiotemporal assessment of micrometabolism during wound angiogenesis
Source: Commun Biol. 2024 Dec 20;7:1574. doi: 10.1038/s42003-024-07257-4 (PMC11662067; doi:10.1038/s42003-024-07257-4)
Supplement: Supplementary file 3 — Supplementary Data [file 42003_2024_7257_MOESM3_ESM.txt]

Wound Area statistics:
Original wound size (5mm diameter): 19.6350 [mm2]
Day 4			Day 7			Day 10
11.9607500000000	2.31022500000000	1.74785000000000
10.0027750000000	4.56055000000000	2.60240000000000
19.2032500000000	6.52815000000000	2.67842500000000
10.5125250000000	8.41527500000000	3.27940000000000
9.15680000000000	2.54350000000000	3.31602500000000
10.7613250000000	5.38585000000000	2.84082500000000

baseline sO2: 36.7906957864761, 41.1261707544327, 57.9544901847839, 56.0386836528778, 29.4239282608032, 31.9354563951492
baseline diameter: 11.7126365080245, 11.5835763646849, 12.0140541042927, 12.1622505349090, 11.0519652544767, 11.0480306405022
baseline tortuosity: 1.35198297975966, 1.57720046440161, 1.58915885777095, 1.60721047453968, 1.42742008201442, 1.67094871948306
baseline diameter irregularity: 8.02532900559472, 7.20857965412763, 5.95018012307274, 7.57837104940940, 6.63068667530493, 5.82642522439626

sO2 [%] spatial changes at day 4:
Band 1			Band 2			Band 3			Band 4			Band 5
65.7188475131989	61.3353550434113	61.2667918205261	59.8808467388153	58.4417939186096
74.5307087898254	66.0723328590393	63.1211280822754	63.0664050579071	60.8762025833130
69.8003351688385	55.6836843490601	53.8543730974197	55.5330395698547	57.0332169532776
63.0407363176346	46.7695206403732	48.3463078737259	46.9367831945419	48.4346926212311
59.1484308242798	44.9349254369736	38.0567908287048	36.2023890018463	34.9715739488602
69.6334421634674	53.3356785774231	49.7014194726944	44.7382658720017	45.0472623109818

sO2 [%] spatial changes at day 7:
Band 1			Band 2			Band 3			Band 4			Band 5
54.8823237419128	48.4525710344315	48.2097700238228	47.0195621252060	45.5874413251877
55.1194489002228	53.8254082202911	51.2148916721344	53.0580997467041	52.7350783348084
60.0120812654495	50.7155895233154	48.8038420677185	51.0092645883560	49.9566614627838
50.6551504135132	46.8558132648468	49.8160809278488	49.3724018335342	51.7316758632660
68.6652839183807	53.9945840835571	51.6004204750061	52.3282110691071	49.5217800140381
47.2549170255661	44.9301183223724	43.6761081218720	42.2101974487305	42.2972381114960

sO2 [%] spatial changes at day 10:
Band 1			Band 2			Band 3			Band 4			Band 5
50.7505476474762	52.3748755455017	51.3614386320114	50.3719925880432	50.5580425262451
40.7470196485519	41.7809277772903	40.3515338897705	40.9129098057747	41.9330239295960
52.3953676223755	52.6251673698425	49.1361200809479	48.2254445552826	45.0068652629852
44.6305632591248	44.0468370914459	43.9212530851364	44.0094709396362	43.6664879322052
45.2581092715263	35.7642382383347	34.1228500008583	33.8229969143868	35.8114093542099
39.3440365791321	38.6688441038132	36.4880472421646	39.3846988677979	40.2905613183975

Diameter [um] spatial changes at day 4:
Band 1			Band 2			Band 3			Band 4			Band 5
15.1535158642249	14.5388096761094	14.3423909380684	13.3222376279850	13.0159517939924
16.2405552032399	14.5062140200186	13.8888488762938	13.4265081539328	12.2744966235375
13.2013900214002	12.2241699316651	12.0097686737443	11.9471892567075	12.3398859742187
12.8793800211614	12.2685500767773	11.7873340986648	11.4682781730817	11.8632010955162
15.7068427029556	13.8917277218096	12.8562059101282	13.0673643673328	12.8618095947302
14.6278707732416	13.8935805618963	12.4664988109065	12.0687458862760	11.7514640677182

Diameter [um] spatial changes at day 7:
Band 1			Band 2			Band 3			Band 4			Band 5
14.1640869878461	13.7850975769140	13.5755667909577	13.5276029560970	12.9093155031673
12.5703299814925	12.1111654799284	12.3084885214480	12.3204715135832	12.3670463402392
13.4798143590921	12.6502616609835	12.1312940632912	12.0006589690355	11.9239623179679
11.9339975919286	11.5732960181899	11.9020384671741	12.2129607486100	12.0226086200056
13.7832414839520	12.3771356642056	12.2269633929184	12.2399833736965	12.7765899524485
12.2468184692314	12.4609760130912	12.2587738031298	12.1251071695261	12.1865290053331

Diameter [um] spatial changes at day 10:
Band 1			Band 2			Band 3			Band 4			Band 5
12.6727799845098	12.3231729113172	11.9992611056339	11.7675079904045	11.6569556555775
12.1673604842261	12.1292393735002	12.2394919325145	11.6301310885357	11.8427154226163
13.7639494728999	12.5217163073519	11.4818929729676	11.1809392244747	11.1981238816326
12.1368909087674	10.9537236466442	11.3146777618887	11.0967843074902	11.5897360201407
11.7390045295853	11.8018532816593	11.4614840018770	11.6417862255749	11.4221074059919
12.0620476294780	12.1703811738904	11.8234490107487	11.3830997946895	11.5555159259242

Tortuosity [degrees/um] spatial changes at day 4:
Band 1			Band 2			Band 3			Band 4			Band 5
1.42542784730053	1.26413898705248	1.32322574992652	1.61343079674057	1.51320162250714
1.87474472488565	1.58646697991192	1.39340377572438	1.37340306811254	1.41315054835408
1.81477811238377	1.73140491063173	1.58081228699972	1.78489485096065	1.84290493527947
2.18340323813036	1.61988207332267	1.56034340887346	1.72345159448320	1.69547725762493
1.93523357757432	1.29095562960264	1.32976958033201	1.40831880336137	1.54755891988511
2.23768229725061	1.32235985162765	1.43337161431354	1.40626716781714	1.73129317767849

Tortuosity [degrees/um] spatial changes at day 7:
Band 1			Band 2			Band 3			Band 4			Band 5
1.68355665787303	1.57720046440177	1.40653475817670	1.45409418384419	1.42709155395078
1.92488815632397	1.62545079191335	1.53469208324676	1.51245185141689	1.80248961120114
1.43271893221072	1.51717139351508	1.51512208182505	1.45642453514985	1.52636601525677
1.93477695412566	1.81241408180876	1.51245185141588	1.51090546651945	1.50128458896118
1.11303298276393	1.54421305558117	1.33575875047245	1.14241797850017	1.25085315986930
1.91187525267552	1.42113487793214	1.23523910629674	1.46974220605215	1.25541174212485

Tortuosity [degrees/um] spatial changes at day 10:
Band 1			Band 2			Band 3			Band 4			Band 5
1.59442014824509	1.57757167692995	1.45424020891740	1.66613250917698	1.45699079675062
1.64724011437595	1.53132131163248	1.77153332708699	1.66475686110683	1.37388453855053
1.66475686110688	1.58646697991174	1.84677410747095	1.73886199312718	1.77153332708844
1.58646697991137	1.77745317406610	1.86754254255780	1.85559587015535	1.61990520755240
1.96428395877214	1.47269553081058	1.66303620003472	1.50332944417996	1.41191440386514
2.38013485549304	1.65561746864002	1.45471199703425	1.43608700532014	1.34931823198179

sO2 [%] temporal changes at the healing front:
Day 4			Day 7			Day 10
65.7188475131989	54.8823237419128	50.7505476474762
74.5307087898254	55.1194489002228	40.7470196485519
69.8003351688385	60.0120812654495	52.3953676223755
63.0407363176346	50.6551504135132	44.6305632591248
59.1484308242798	68.6652839183807	45.2581092715263
69.6334421634674	47.2549170255661	39.3440365791321

Diameter [um] temporal changes at the healing front:
Day 4			Day 7			Day 10
15.1535158642249	14.1640869878461	12.6727799845098
16.2405552032399	12.5703299814925	12.1673604842261
13.2013900214002	13.4798143590921	13.7639494728999
12.8793800211614	11.9339975919286	12.1368909087674
15.7068427029556	13.7832414839520	11.7390045295853
14.6278707732416	12.2468184692314	12.0620476294780

Tortuosity [degrees/um] temporal changes at the healing front:
Day 4			Day 7			Day 10
1.42542784730053	1.68355665787303	1.59442014824509
1.87474472488565	1.92488815632397	1.64724011437595
1.81477811238377	1.43271893221072	1.66475686110688
2.18340323813036	1.93477695412566	1.58646697991137
1.93523357757432	1.11303298276393	1.96428395877214
2.23768229725061	1.91187525267552	2.38013485549304

sO2 [%] temporal changes in the granulation tissue:
Day 4			Day 7			Day 10
65.7440543174744	50.0914037227631	51.5771210193634
71.0320234298706	53.7253856658936	41.6917383670807
66.5641546249390	53.8580715656281	51.2721419334412
60.3695750236511	48.4979495406151	44.8382049798965
54.1068762540817	57.5894951820374	37.0583862066269
66.5035426616669	45.6066548824310	38.1718665361404

Diameter [um] temporal changes in the granulation tissue:
Day 4			Day 7			Day 10
14.9616681292790	13.6782538417357	12.2021522670238
15.1811823146022	12.3625598865761	11.9799992545839
12.3668748831503	12.7808732307546	12.2482960009198
12.5992338347233	11.6307287865097	11.3607875383146
14.3932358948811	12.6411559637813	11.6827478204752
14.4861999625461	12.3176181304672	11.9726893601885

Tortuosity [degrees/um] temporal changes in the granulation tissue:
Day 4			Day 7			Day 10
1.46002617503644	1.52235902501317	1.57831572880658
1.74041476171532	1.72274108207128	1.66797963420814
1.91354065538009	1.53085816194842	1.72573931803813
2.12957934530588	1.90863128841399	1.80584314914934
1.60258862122300	1.31684840752710	1.59696412622190
1.89088702893291	1.49915430682791	1.71265239816483

Diameter irregularity [um] spatial changes at day 4:
Band 1			Band 2			Band 3			Band 4			Band 5
9.82620914248693	7.93310627589163	10.3451202916292	9.54391218815981	8.33742825794576
17.0544449672772	9.13856932237853	10.0556323396909	7.14447149110946	5.09680213870302
11.7505251966664	5.99211119051486	5.84388141492773	6.51394421863251	6.59024326967771
10.5353366749814	5.94509588875776	9.50998070028714	4.93698983044060	6.31758035816845
13.9816463751200	8.38243283119209	8.15172092254130	8.06309575971810	9.25092597208191
10.9174676243984	8.82768982343744	8.60499405010868	7.19855212363713	5.91413259868915

Diameter irregularity [um] spatial changes at day 7:
Band 1			Band 2			Band 3			Band 4			Band 5
10.2842082207821	7.48799856059921	6.73504461838265	7.78522975570779	7.63800124524838
6.30884936794856	6.21582058121543	6.67582554046670	9.48294890033912	10.5449416861376
8.63700322086858	6.02353484125500	5.72519771001643	5.33282778963999	5.52759462025461
6.27896576475743	4.87227439540447	6.04170352641809	5.50949506339917	6.35047231132380
10.7504433764427	7.47519260870847	7.08430734179692	7.44235718732236	7.31950567950332
4.85072624838121	7.03290724201629	6.47918585106750	5.44825591012501	6.60340744325428

Diameter irregularity [um] spatial changes at day 10:
Band 1			Band 2			Band 3			Band 4			Band 5
5.90804556264035	8.06506706271285	7.97922308539577	9.00482262863813	8.02753334602056
6.30164774864991	7.94686701537404	6.81000061557223	7.39463267251774	7.19275015151392
6.87195616651830	6.86683284657950	6.00783860291140	5.94919746288481	5.25794470193111
7.37846150897887	6.65401304734202	7.65403127513799	6.69013383726123	8.09517153637428
7.04142983496638	7.97655658980622	5.59148822822575	6.34349295544864	6.53226433447303
5.61494486871156	5.78934955928119	5.68860947164097	6.07438724131095	5.81183461347435

Diameter irregularity [um] temporal changes in band 1:
Day 4			Day 7			Day 10
9.82620914248693	10.2842082207821	5.90804556264035
17.0544449672772	6.30884936794856	6.30164774864991
11.7505251966664	8.63700322086858	6.87195616651830
10.5353366749814	6.27896576475743	7.37846150897887
13.9816463751200	10.7504433764427	7.04142983496638
10.9174676243984	4.85072624838121	5.61494486871156

Angular alignment [normalized] spatial changes at day 4:
Band 1			Band 2			Band 3			Band 4			Band 5
0.197391682328511	0.138628780625941	0.0917010505227611	0.123715065272300	0.114850236599317
0.181832569920722	0.180239358134265	0.149575946398264	0.164693430922748	0.0378547024455540
0.214526308992992	0.220748446716788	0.0980948775650664	0.192912446237236	0.125432074773588
0.313582139701224	0.294444677483562	0.260231322907977	0.306939789335870	0.183748676461469
0.259779673983760	0.317460157889075	0.223459688642719	0.161510678624403	0.106643476656235
0.237336265485736	0.258317979698372	0.250388908980494	0.0996361225243147	0.131033937563002

Angular alignment [normalized] spatial changes at day 7:
Band 1			Band 2			Band 3			Band 4			Band 5
0.412147728313578	0.463840218639063	0.393272126181823	0.317873085862086	0.209008128508677
0.289632182087339	0.318770964570970	0.296681787944418	0.256531426473092	0.135461221134751
0.174149773169692	0.259004367997041	0.244237824398663	0.271906152508313	0.248659306285182
0.261381255405960	0.299800400470538	0.203774014587111	0.182668278083337	0.143708034399580
-0.0319829539350997	0.190112960689237	0.0953441845169773	0.144292025480358	0.200405615175170
0.253670277949629	0.342806480907031	0.291100413696713	0.169434157191132	0.181492133349251

Angular alignment [normalized] spatial changes at day 10:
Band 1			Band 2			Band 3			Band 4			Band 5
0.265591220420362	0.362733451964912	0.351367895236920	0.275165655965629	0.180828799018021
0.341460643095084	0.336813376348419	0.309600989717769	0.294508338339075	0.206285618386353
0.116390875224952	0.324838372702751	0.338704880463685	0.217202147963650	0.226808803207107
0.218717723229374	0.259249845230005	0.298818329348011	0.212471798703302	0.180672744898362
0.340422862316384	0.367164517678944	0.322182491992883	0.270963421348076	0.253025770596913
0.443422200117360	0.461930878603520	0.385431154850128	0.318782923983157	0.154058479351154

Angular alignment [normalized] temporal changes in band 3:
Day 4			Day 7			Day 10
0.0917010505227611	0.393272126181823	0.351367895236920
0.149575946398264	0.296681787944418	0.309600989717769
0.0980948775650664	0.244237824398663	0.338704880463685
0.260231322907977	0.203774014587111	0.298818329348011
0.223459688642719	0.0953441845169773	0.322182491992883
0.250388908980494	0.291100413696713	0.385431154850128
